# Supplementary material for: Modelling the Distribution and Habitat Suitability of the European Wildcat (Felis silvestris) in North-Western Spain and Its Conservation Implications
Source: Animals (Basel). 2024 Sep 18;14(18):2708. doi: 10.3390/ani14182708 (PMC11429425; doi:10.3390/ani14182708)
Supplement: Supplementary file 1 [file animals-14-02708-s001.zip]

Archive with 1 entries (1 files):
- animals-3160886-supplementary.pdf
